# Supplementary material for: Proenkephalin as a Novel Prognostic Marker in Heart Failure Patients: A Systematic Review and Meta-Analysis
Source: Int J Mol Sci. 2023 Mar 3;24(5):4887. doi: 10.3390/ijms24054887 (PMC10003589; doi:10.3390/ijms24054887)
Supplement: Supplementary file 1 [file ijms-24-04887-s001.zip]

Archive with 1 entries (1 files):
- ijms-2149101-supplementary.pdf
